# Supplementary material for: The Effects of Prenatal Supplementation with β-Hydroxy-β-Methylbutyrate and/or Alpha-Ketoglutaric Acid on the Development and Maturation of Mink Intestines Are Dependent on the Number of Pregnancies and the Sex of the Offspring
Source: Animals (Basel). 2021 May 20;11(5):1468. doi: 10.3390/ani11051468 (PMC8160670; doi:10.3390/ani11051468)
Supplement: Supplementary file 1 [file animals-11-01468-s001.zip]

Archive with 1 entries (1 files):
- animals-1186307-supplementary.pdf
